# Supplementary material for: Methylglyoxal detoxifying gene families in tomato: Genome-wide identification, evolution, functional prediction, and transcript profiling
Source: PLoS One. 2024 Jun 12;19(6):e0304039. doi: 10.1371/journal.pone.0304039 (PMC11168688; doi:10.1371/journal.pone.0304039)
Supplement: S5 Table — (XLS) [file pone.0304039.s005.xls]

## Sheet: Sheet1
	S5 Table. Raw data for quantitative RT-PCR analysis under various stress conditions, including salinity, drought, oxidative, heat, and cold stresses
		Control			Salt			Manitol			H2O2			Heat			Cold
	SlGLYI-2	24.5003	24.4633	24.47	31.4069	32.1801	31.87	31.5368	31.8139	31.62	31.2584	31.3883	31.34	29.823	29.88	29.98	29.5305	30.8463	29.98
	SlGLYI-3	22.462	22.3288	22.33	28.8768	28.8069	28.84	29.0103	27.9414	28.78	28.2747	29.05	28.87	27.34	27.3989	27.76	28.231	27.8827	27.98
	SlGLYI-6A	25.5903	25.7535	25.65	27.8527	28.5543	27.98	28.3259	28.5648	28.43	28.7413	29.2715	28.98	27.326	27.2288	27.23	27.3796	27.5313	27.45
	SlGLYI-6B	25.4166	25.3892	25.43	40.34	40.98	40.67	40.3355	39.4578	39.87	39.98	40.23	40.12	37.47	37.4103	37.87	43.32	43.12	43.45
	SlGLYII-1A	24.0394	24.7346	24.54	29.6949	29.5846	29.61	29.3537	29.773	29.65	29.9912	29.1213	29.67	27.5393	27.277	27.43	27.4995	27.3341	27.43
	SlGLYII-1B	26.7606	27.1097	26.98	43.89	44.1224	43.21	43.21	43.45	43.21	44.23	44.21	44.34	43.89	43.78	43.89	39.65	39.3346	39.45
	SlGLYII-3A	25.1705	25.6616	25.34	43.21	43.45	43.45	42.21	42.33	42.56	39.99	39.23	39.11	40.6337	40.23	40.34	37.43	37.8105	37.89
	SlGLYII-3B	28.2154	28.5296	28.43	30.9926	30.8926	30.6926	31.8514	31.9514	31.4514	31.8698	31.6698	31.4698	30.1233	30.2233	30.3233	29.7371	29.82	29.71
	SlDJ-1A	38.0909	38.87	38.89	34.5772	34.4772	34.6772	32.4095	32.2095	32.3095	39.21	39.34	39.89	41.12	41.23	41.23	36.0236	36.01	36.43
	SlDJ-1C	30.4048	30.5208	30.21	36.2196	36.1196	36.4196	43.34	44.21	43.78	36.1039	36.2039	36.3039	37.7276	37.9276	37.9276	35.7153	35.432	35.43
	SlDJ-1D	25.5487	26.2445	25.98	39.1036	39.5036	39.1036	37.6843	37.8843	37.3843	39.23	39.32	39.56	40.32	40.23	40.12	42.23	42.13	42.45
	SlDLDH-1	29.6832	29.0142	29.45	35.3608	35.6608	35.2608	34.334	34.134	34.134	37.5251	37.3251	37.7251	34.3912	34.4912	34.4912	35.9323	35.45	35.6912
	SlDLDH-2	25.0298	25.0914	25.045	42.32	42.35	42.67	34.6179	34.6979	34.8179	37.7242	37.5242	37.9242	40.23	40.33	40.43	41.1854	41.45	41.32
	SlDLDH-3	34.043	36.7338	35.45	43.23	43.21	43.42	42.32	42.23	42.45	44.23	44.45	44.67	39.23	39.56	39.56	41.34	41.23	41.45
	SlDLDH-4	26.8257	26.9678	26.92	28.4446	28.5446	28.3446	29.1486	29.0486	29.2486	28.9952	28.8952	28.9152	28.5324	28.6324	28.3324	27.5206	27.65	27.68
	SlEF2a	20.0929	19.5665	19.98	27.7079	26.7747	27.39	27.6121	26.677	26.98	27.7442	27.7975	27.756	26.0197	25.7	25.98	26.3747	25.4017	25.8882
		19.8798			27.2909			27.0897			27.7659			25.8999			25.8882
	dCT	Control			Salt			Manitol			H2O2			Heat			Cold
4.59804	SlGLYI-2	4.62044	4.5835	4.59019	4.11606	4.88924	4.57913	4.4471	4.7242	4.5303	3.49253	3.62239	3.57411	3.92315	3.98013	4.08013	3.64225	4.9581	4.0918
2.4938	SlGLYI-3	2.5822	2.449	2.45019	1.58592	1.51605	1.54913	1.92058	0.851704	1.6903	0.508771	1.28411	1.10411	1.44013	1.499	1.86013	2.34282	1.99452	2.0918
5.78476	SlGLYI-6A	5.71044	5.87367	5.77019	0.561791	1.26343	0.68913	1.23619	1.47515	1.3403	0.975389	1.50557	1.21411	1.42612	1.32892	1.33013	1.49139	1.64307	1.5618
5.53212	SlGLYI-6B	5.53682	5.50935	5.55019	13.0491	13.6891	13.3791	13.2458	12.3681	12.7803	12.2141	12.4641	12.3541	11.5701	11.5104	11.9701	17.4318	17.2318	17.5618
4.5582	SlGLYII-1A	4.15963	4.85479	4.66019	2.40399	2.29378	2.31913	2.264	2.68334	2.5603	2.22528	1.35538	1.90411	1.63947	1.37716	1.53013	1.61129	1.4459	1.5418
7.07027	SlGLYII-1B	6.88078	7.22985	7.10019	16.5991	16.8315	15.9191	16.1203	16.3603	16.1203	16.4641	16.4441	16.5741	17.9901	17.8801	17.9901	13.7618	13.4464	13.5618
5.51087	SlGLYII-3A	5.29065	5.78177	5.46019	15.9191	16.1591	16.1591	15.1203	15.2403	15.4703	12.2241	11.4641	11.3441	14.7338	14.3301	14.4401	11.5418	11.9223	12.0018
8.51185	SlGLYII-3B	8.33561	8.64976	8.55019	3.70178	3.60178	3.40178	4.76173	4.86173	4.36173	4.10387	3.90387	3.70387	4.22342	4.32342	4.42342	3.84887	3.9318	3.8218
18.7372	SlDJ-1A	18.2111	18.9902	19.0102	7.28636	7.18636	7.38636	5.31981	5.11981	5.21981	11.4441	11.5741	12.1241	15.2201	15.3301	15.3301	10.1354	10.1218	10.5418
10.4987	SlDJ-1C	10.5249	10.641	10.3302	8.92876	8.82876	9.12876	16.2503	17.1203	16.6903	8.33802	8.43802	8.53802	11.8277	12.0277	12.0277	9.82711	9.5438	9.5418
6.0446	SlDJ-1D	5.66893	6.36468	6.10019	11.8128	12.2128	11.8128	10.5946	10.7946	10.2946	11.4641	11.5541	11.7941	14.4201	14.3301	14.2201	16.3418	16.2418	16.5618
9.50266	SlDLDH-1	9.80338	9.13443	9.57019	8.06989	8.36989	7.96989	7.24431	7.04431	7.04431	9.75917	9.55917	9.95917	8.49132	8.59132	8.59132	10.0441	9.5618	9.80297
5.17561	SlDLDH-2	5.15002	5.21164	5.16519	15.0291	15.0591	15.3791	7.52823	7.60823	7.72823	9.95831	9.75831	10.1583	14.3301	14.4301	14.5301	15.2972	15.5618	15.4318
15.5291	SlDLDH-3	14.1632	16.854	15.5702	15.9391	15.9191	16.1291	15.2303	15.1403	15.3603	16.4641	16.6841	16.9041	13.3301	13.6601	13.6601	15.4518	15.3418	15.5618
7.02471	SlDLDH-4	6.94593	7.08801	7.04019	1.15371	1.25371	1.05371	2.0589	1.9589	2.1589	1.22935	1.12935	1.14935	2.6325	2.7325	2.4325	1.63242	1.7618	1.7918
	ddCT	Control			Salt			Manitol			H2O2			Heat			Cold
	SlGLYI-2	0.0224016	-0.0145457	-0.00785591	-0.48198	0.291202	-0.0189131	-0.150945	0.126157	-0.0677412	-1.10552	-0.975653	-1.02393	-0.674896	-0.617917	-0.517917	-0.955792	0.360056	-0.506243
	SlGLYI-3	0.0884049	-0.0447947	-0.0436102	-0.907882	-0.977752	-0.944667	-0.573221	-1.64209	-0.803495	-1.98503	-1.20968	-1.38968	-1.05367	-0.994797	-0.633671	-0.150973	-0.499282	-0.401997
	SlGLYI-6A	-0.0743238	0.0889014	-0.0145776	-5.22297	-4.52133	-5.09563	-4.54858	-4.30962	-4.44446	-4.80938	-4.2792	-4.57065	-4.35865	-4.45585	-4.45464	-4.29338	-4.1417	-4.22296
	SlGLYI-6B	0.0047049	-0.0227724	0.0180675	7.51701	8.15701	7.84701	7.71369	6.83597	7.24818	6.68199	6.93199	6.82199	6.03801	5.97827	6.43801	11.8997	11.6997	12.0297
	SlGLYII-1A	-0.398573	0.296587	0.101987	-2.15421	-2.26442	-2.23907	-2.2942	-1.87486	-1.9979	-2.33292	-3.20282	-2.65409	-2.91873	-3.18104	-3.02807	-2.94691	-3.1123	-3.0164
	SlGLYII-1B	-0.189493	0.159577	0.0299158	9.52886	9.76123	8.84886	9.05003	9.29003	9.05003	9.39384	9.37384	9.50384	10.9199	10.8099	10.9199	6.69153	6.37611	6.49153
	SlGLYII-3A	-0.220219	0.270902	-0.0506828	10.4083	10.6483	10.6483	9.60943	9.72943	9.95943	6.71324	5.95324	5.83324	9.22292	8.81926	8.92926	6.03093	6.41145	6.49093
	SlGLYII-3B	-0.176243	0.137908	0.038335	-4.81008	-4.91008	-5.11008	-3.75013	-3.65013	-4.15013	-4.40799	-4.60799	-4.80799	-4.28844	-4.18844	-4.08844	-4.66298	-4.58005	-4.69005
	SlDJ-1A	-0.526046	0.253023	0.273023	-11.4508	-11.5508	-11.3508	-13.4174	-13.6174	-13.5174	-7.29305	-7.16305	-6.61305	-3.51704	-3.40704	-3.40704	-8.60173	-8.61536	-8.19536
	SlDJ-1C	0.0262493	0.14226	-0.168509	-1.56994	-1.66994	-1.36994	5.75161	6.62161	6.19161	-2.16068	-2.06068	-1.96068	1.32901	1.52901	1.52901	-0.671583	-0.954896	-0.956896
	SlDJ-1D	-0.375668	0.320079	0.0555893	5.76817	6.16817	5.76817	4.55001	4.75001	4.25001	5.41952	5.50952	5.74952	8.37553	8.28553	8.17553	10.2972	10.1972	10.5172
	SlDLDH-1	0.300717	-0.368239	0.0675222	-1.43278	-1.13278	-1.53278	-2.25836	-2.45836	-2.45836	0.256503	0.0565034	0.456503	-1.01135	-0.911345	-0.911345	0.541482	0.0591354	0.300309
	SlDLDH-2	-0.025596	0.0360228	-0.0104269	9.85352	9.88352	10.2035	2.35262	2.43262	2.55262	4.7827	4.5827	4.9827	9.15451	9.25451	9.35451	10.1216	10.3862	10.2562
	SlDLDH-3	-1.36593	1.32485	0.0410825	0.410025	0.390025	0.600025	-0.298803	-0.388803	-0.168803	0.935009	1.15501	1.37501	-2.19898	-1.86898	-1.86898	-0.0773043	-0.187304	0.0326957
	SlDLDH-4	-0.0787773	0.0633011	0.0154762	-5.871	-5.771	-5.971	-4.96581	-5.06581	-4.86581	-5.79536	-5.89536	-5.87536	-4.39222	-4.29222	-4.59222	-5.39229	-5.26291	-5.23291
	2^-ddCT	Control			Salt			Manitol			H2O2			Heat			Cold
	SlGLYI-2	0.984592	1.01013	1.00546	1.39666	0.817221	1.0132	1.1103	0.916269	1.04807	2.15176	1.96653	2.03345	1.59648	1.53466	1.43189	1.93964	0.779135	1.42035
	SlGLYI-3	0.940562	1.03154	1.03069	1.87629	1.96939	1.92475	1.48784	3.12118	1.74532	3.9587	2.31287	2.62021	2.07581	1.9928	1.55151	1.11032	1.41351	1.32134
	SlGLYI-6A	1.05287	0.940238	1.01016	37.3484	22.9645	34.1931	23.4022	19.8301	21.7729	28.0392	19.4163	23.7631	20.5156	21.9454	21.927	19.6081	17.6513	18.6741
	SlGLYI-6B	0.996744	1.01591	0.987555	0.00545952	0.00350344	0.00434325	0.00476373	0.00875321	0.00657779	0.00973911	0.00818959	0.00883843	0.0152187	0.0158622	0.0115337	0.000261721	0.000300639	0.000239169
	SlGLYII-1A	1.3182	0.814176	0.931749	4.45126	4.80462	4.72093	4.90482	3.66767	3.99418	5.03824	9.20759	6.29448	7.56179	9.06958	8.1572	7.71095	8.64762	8.09146
	SlGLYII-1B	1.14036	0.895288	0.979477	0.00135372	0.00115233	0.00216884	0.00188655	0.00159743	0.00188655	0.00148652	0.00150727	0.00137739	0.000516174	0.00055707	0.000516174	0.00967496	0.0120393	0.0111136
	SlGLYII-3A	1.16491	0.828801	1.03576	0.000735871	0.000623095	0.000623095	0.00128019	0.00117801	0.00100441	0.00953043	0.0161397	0.0175396	0.0016735	0.0022138	0.00205128	0.0152936	0.011748	0.0111182
	SlGLYII-3B	1.12994	0.908836	0.973778	28.0528	30.0663	34.5371	13.4555	12.5544	17.7547	21.2293	24.3861	28.0122	19.5411	18.2325	17.0115	25.3337	23.9184	25.8135
	SlDJ-1A	1.43998	0.839136	0.827584	2799.21	3000.11	2611.75	10940.2	12567	11725.4	156.829	143.315	97.8874	11.4481	10.6077	10.6077	388.489	392.178	293.123
	SlDJ-1C	0.98197	0.906099	1.1239	2.96892	3.18201	2.5846	0.0185607	0.0101554	0.0136817	4.47125	4.17182	3.89245	0.39804	0.346514	0.346514	1.59282	1.93844	1.94113
	SlDJ-1D	1.29744	0.801026	0.962201	0.0183488	0.0139058	0.0183488	0.0426885	0.0371625	0.0525558	0.0233649	0.0219518	0.0185876	0.00301103	0.00320485	0.00345876	0.000794755	0.000851797	0.000682349
	SlDLDH-1	0.811849	1.29078	0.954276	2.69966	2.19281	2.89343	4.78447	5.49591	5.49591	0.837114	0.961592	0.72875	2.01579	1.8808	1.8808	0.687065	0.959839	0.812079
	SlDLDH-2	1.0179	0.97534	1.00725	0.00108093	0.00105868	0.000848078	0.19579	0.185229	0.170445	0.0363299	0.041732	0.031627	0.00175476	0.00163725	0.00152761	0.000897653	0.000747216	0.000817674
	SlDLDH-3	2.57742	0.399191	0.971925	0.75261	0.763116	0.659742	1.23012	1.30931	1.12413	0.523039	0.449063	0.38555	4.59154	3.65274	3.65274	1.05504	1.13863	0.977592
	SlDLDH-4	1.05612	0.957072	0.98933	58.5259	54.6066	62.7265	31.2506	33.4936	29.1579	55.5365	59.5225	58.7031	20.9985	19.5923	24.121	41.9992	38.3967	37.6065
	log2(2^-ddCT)	Control			Salt			Manitol			H2O2			Heat			Cold
	SlGLYI-2	-0.0224016	0.0145457	0.00785591	0.48198	-0.291202	0.0189131	0.150945	-0.126157	0.0677412	1.10552	0.975653	1.02393	0.674896	0.617917	0.517917	0.955792	-0.360056	0.506243
	SlGLYI-3	-0.0884049	0.0447947	0.0436102	0.907882	0.977752	0.944667	0.573221	1.64209	0.803495	1.98503	1.20968	1.38968	1.05367	0.994797	0.633671	0.150973	0.499282	0.401997
	SlGLYI-6A	0.0743238	-0.0889014	0.0145776	5.22297	4.52133	5.09563	4.54858	4.30962	4.44446	4.80938	4.2792	4.57065	4.35865	4.45585	4.45464	4.29338	4.1417	4.22296
	SlGLYI-6B	-0.0047049	0.0227724	-0.0180675	-7.51701	-8.15701	-7.84701	-7.71369	-6.83597	-7.24818	-6.68199	-6.93199	-6.82199	-6.03801	-5.97827	-6.43801	-11.8997	-11.6997	-12.0297
	SlGLYII-1A	0.398573	-0.296587	-0.101987	2.15421	2.26442	2.23907	2.2942	1.87486	1.9979	2.33292	3.20282	2.65409	2.91873	3.18104	3.02807	2.94691	3.1123	3.0164
	SlGLYII-1B	0.189493	-0.159577	-0.0299158	-9.52886	-9.76123	-8.84886	-9.05003	-9.29003	-9.05003	-9.39384	-9.37384	-9.50384	-10.9199	-10.8099	-10.9199	-6.69153	-6.37611	-6.49153
	SlGLYII-3A	0.220219	-0.270902	0.0506828	-10.4083	-10.6483	-10.6483	-9.60943	-9.72943	-9.95943	-6.71324	-5.95324	-5.83324	-9.22292	-8.81926	-8.92926	-6.03093	-6.41145	-6.49093
	SlGLYII-3B	0.176243	-0.137908	-0.038335	4.81008	4.91008	5.11008	3.75013	3.65013	4.15013	4.40799	4.60799	4.80799	4.28844	4.18844	4.08844	4.66298	4.58005	4.69005
	SlDJ-1A	0.526046	-0.253023	-0.273023	11.4508	11.5508	11.3508	13.4174	13.6174	13.5174	7.29305	7.16305	6.61305	3.51704	3.40704	3.40704	8.60173	8.61536	8.19536
	SlDJ-1C	-0.0262493	-0.14226	0.168509	1.56994	1.66994	1.36994	-5.75161	-6.62161	-6.19161	2.16068	2.06068	1.96068	-1.32901	-1.52901	-1.52901	0.671583	0.954896	0.956896
	SlDJ-1D	0.375668	-0.320079	-0.0555893	-5.76817	-6.16817	-5.76817	-4.55001	-4.75001	-4.25001	-5.41952	-5.50952	-5.74952	-8.37553	-8.28553	-8.17553	-10.2972	-10.1972	-10.5172
	SlDLDH-1	-0.300717	0.368239	-0.0675222	1.43278	1.13278	1.53278	2.25836	2.45836	2.45836	-0.256503	-0.0565034	-0.456503	1.01135	0.911345	0.911345	-0.541482	-0.0591354	-0.300309
	SlDLDH-2	0.025596	-0.0360228	0.0104269	-9.85352	-9.88352	-10.2035	-2.35262	-2.43262	-2.55262	-4.7827	-4.5827	-4.9827	-9.15451	-9.25451	-9.35451	-10.1216	-10.3862	-10.2562
	SlDLDH-3	1.36593	-1.32485	-0.0410825	-0.410025	-0.390025	-0.600025	0.298803	0.388803	0.168803	-0.935009	-1.15501	-1.37501	2.19898	1.86898	1.86898	0.0773043	0.187304	-0.0326957
	SlDLDH-4	0.0787773	-0.0633011	-0.0154762	5.871	5.771	5.971	4.96581	5.06581	4.86581	5.79536	5.89536	5.87536	4.39222	4.29222	4.59222	5.39229	5.26291	5.23291
		Salt	Drought	Oxidative	Heat	Cold		SD	Salt	Drought	Oxidative	Heat	Cold
	SlGLYI-2	0.0698973	0.030843	1.03503	0.603576	0.367326		SlGLYI-2	0.389104	0.142188	0.06564	0.079466	0.668832
	SlGLYI-3	0.943434	1.00627	1.52813	0.894046	0.350751		SlGLYI-3	0.0349513	0.562548	0.405789	0.227405	0.17972
	SlGLYI-6A	4.94665	4.43422	4.55307	4.42304	4.21935		SlGLYI-6A	0.373794	0.119807	0.265527	0.0557722	0.0759047
	SlGLYI-6B	-7.84034	-7.26595	-6.81199	-6.15143	-11.8763		SlGLYI-6B	0.320052	0.43913	0.1253	0.249977	0.166233
		Salt	Drought	Oxidative	Heat	Cold		SD	Salt	Drought	Oxidative	Heat	Cold
	SlGLYII-1A	2.21924	2.05565	2.72994	3.04261	3.0252		SlGLYII-1A	0.0577196	0.215552	0.439885	0.131757	0.0830477
	SlGLYII-1B	-9.37965	-9.13003	-9.42384	-10.8832	-6.51972		SlGLYII-1B	0.474133	0.138564	0.07	0.0635085	0.159589
	SlGLYII-3A	-10.5683	-9.7661	-6.16658	-8.99048	-6.3111		SlGLYII-3A	0.138564	0.177858	0.477214	0.208679	0.245869
	SlGLYII-3B	4.94341	3.85013	4.60799	4.18844	4.64436		SlGLYII-3B	0.152753	0.264575	0.2	0.1	0.0573155
		Salt	Drought	Oxidative	Heat	Cold		SD	Salt	Drought	Oxidative	Heat	Cold
	SlDJ-1A	11.4508	13.5174	7.02305	3.4437	8.47082		SlDJ-1A	0.1	0.1	0.360971	0.0635085	0.238649
	SlDJ-1C	1.53661	-6.18827	2.06068	-1.46235	0.861125		SlDJ-1C	0.152753	0.43501	0.1	0.11547	0.164151
	SlDJ-1D	-5.90151	-4.51667	-5.55952	-8.27886	-10.3372		SlDJ-1D	0.23094	0.251661	0.170587	0.100167	0.163707
		Salt	Drought	Oxidative	Heat	Cold		SD	Salt	Drought	Oxidative	Heat	Cold
	SlDLDH-1	1.36611	2.39169	-0.256503	0.944679	-0.300309		SlDLDH-1	0.208167	0.11547	0.2	0.057735	0.241173
	SlDLDH-2	-9.98018	-2.44595	-4.7827	-9.25451	-10.2546		SlDLDH-2	0.193993	0.100664	0.2	0.1	0.132323
	SlDLDH-3	-0.466692	0.285469	-1.15501	1.97898	0.0773043		SlDLDH-3	0.115902	0.110604	0.22	0.190526	0.11
	SlDLDH-4	5.871	4.96581	5.85536	4.42555	5.29604		SlDLDH-4	0.1	0.1	0.052915	0.152753	0.0846965
