# Supplementary material for: Methylglyoxal detoxifying gene families in tomato: Genome-wide identification, evolution, functional prediction, and transcript profiling
Source: PLoS One. 2024 Jun 12;19(6):e0304039. doi: 10.1371/journal.pone.0304039 (PMC11168688; doi:10.1371/journal.pone.0304039)
Supplement: S7 Table — (XLSX) [file pone.0304039.s007.xlsx]

## Sheet: GLYI activity
S7 Table. Raw data for total GLYI and GLYII enzyme activity.
Time		Absorbance before	Absorbance after	delta Absorbance	Activity (mM/ml)	Amount (μmol)	Protein (μg)	Protein (mg)	Enzyme Activity (μmol/mg of total protein)	Average	std	t-test
0h	Control	0.178	0.1835	0.0055	0.00163205	0.00163205	1.50183	0.0150183	0.10867	0.115981	0.00796971
		0.262	0.26781	0.00581	0.00172404	0.00172404	1.50183	0.0150183	0.114796
		0.336	0.3423	0.0063	0.00186944	0.00186944	1.50183	0.0150183	0.124477
6h	Control	0.45	0.454	0.004	0.00118694	0.00118694	1.0293	0.010293	0.115315	0.124925	0.0166443
		0.453	0.457	0.004	0.00118694	0.00118694	1.0293	0.010293	0.115315
		0.46	0.465	0.005	0.00148368	0.00148368	1.0293	0.010293	0.144144
	NaCl	0.172	0.1745	0.0025	0.00074184	0.00074184	0.641026	0.00641026	0.115727	0.137329	0.0414899
		0.1725	0.1749	0.0024	0.000712166	0.000712166	0.641026	0.00641026	0.111098			0.655894			Average	Std
		0.175	0.179	0.004	0.00118694	0.00118694	0.641026	0.00641026	0.185163					Control	0.115981	0.00796971
	Manitol	0.075	0.0785	0.0035	0.00103858	0.00103858	0.677656	0.00677656	0.15326	0.189751	0.0455766			Control	0.124925	0.0166443
		0.076	0.0815	0.0055	0.00163205	0.00163205	0.677656	0.00677656	0.240837			0.0816641		Salt	0.137329	0.0414899
		0.077	0.081	0.004	0.00118694	0.00118694	0.677656	0.00677656	0.175154					Osmotic	0.189751	0.0455766
	Heat	0.121	0.1246	0.0036	0.00106825	0.00106825	1.30769	0.0130769	0.0816896	0.0839588	0.00600362			Heat	0.0839588	0.00600362
		0.123	0.1265	0.0035	0.00103858	0.00103858	1.30769	0.0130769	0.0794205			0.0159949		Cold	0.14573	0.0519672
		0.124	0.128	0.004	0.00118694	0.00118694	1.30769	0.0130769	0.0907663					Drought	0.117013	0.0206238
	Cold	0.159	0.1635	0.0045	0.00133531	0.00133531	1.15385	0.0115385	0.115727	0.14573	0.0519672			Control	0.120348	0.0469731
		0.159	0.1635	0.0045	0.00133531	0.00133531	1.15385	0.0115385	0.115727			0.545092		Salt	0.180294	0.0128334
		0.161	0.169	0.008	0.00237389	0.00237389	1.15385	0.0115385	0.205737					Osmotic	0.213583	0.0476366
	Drought	0.785	0.7895	0.0045	0.00133531	0.00133531	1.0989	0.010989	0.121513	0.117013	0.0206238			Heat	0.0860488	0.0197163
		0.786	0.7895	0.0035	0.00103858	0.00103858	1.0989	0.010989	0.0945103			0.632374		Cold	0.149016	0.0524271
		0.786	0.791	0.005	0.00148368	0.00148368	1.0989	0.010989	0.135015					Drought	0.0605832	0.0183253
12h	Control	0.532	0.539	0.007	0.00207715	0.00207715	1.31502	0.0131502	0.157956	0.120348	0.0469731			Control	0.108143	0.0428531
		0.533	0.539	0.006	0.00178042	0.00178042	1.31502	0.0131502	0.135391					Salt	0.142831	0.022561
		0.537	0.54	0.003	0.000890208	0.000890208	1.31502	0.0131502	0.0676955					Osmotic	0.115084	0.00589253
	NaCl	0.74	0.7479	0.0079	0.00234421	0.00234421	1.20146	0.0120146	0.195113	0.180294	0.0128334			Heat	0.0514342	0.00771513
		0.744	0.751	0.007	0.00207715	0.00207715	1.20146	0.0120146	0.172885			0.0999506		Cold	0.126014	0.00623606
		0.744	0.751	0.007	0.00207715	0.00207715	1.20146	0.0120146	0.172885					Drought	0.034014	0.00841629
	Manitol	0.73	0.7335	0.0035	0.00103858	0.00103858	0.648352	0.00648352	0.160187	0.213583	0.0476366
		0.734	0.739	0.005	0.00148368	0.00148368	0.648352	0.00648352	0.228839			0.0732491
		0.739	0.7445	0.0055	0.00163205	0.00163205	0.648352	0.00648352	0.251723
	Heat	0.776	0.7795	0.0035	0.00103858	0.00103858	1.14949	0.0114949	0.0903512	0.0860488	0.0197163
		0.773	0.777	0.004	0.00118694	0.00118694	1.14949	0.0114949	0.103259			0.308344
		0.777	0.7795	0.0025	0.00074184	0.00074184	1.14949	0.0114949	0.0645366
	Cold	0.73	0.7369	0.0069	0.00204748	0.00204748	0.989011	0.00989011	0.207023	0.149016	0.0524271
		0.734	0.7375	0.0035	0.00103858	0.00103858	0.989011	0.00989011	0.105012			0.519463
		0.734	0.7385	0.0045	0.00133531	0.00133531	0.989011	0.00989011	0.135015
	Drought	0.785	0.788	0.003	0.000890208	0.000890208	1.15756	0.0115756	0.0769039	0.0605832	0.0183253
		0.786	0.78759	0.00159	0.00047181	0.00047181	1.15756	0.0115756	0.0407591			0.109317
		0.787	0.7895	0.0025	0.00074184	0.00074184	1.15756	0.0115756	0.0640866
24h	Control	0.53	0.538	0.008	0.00237389	0.00237389	1.50916	0.0150916	0.157299	0.108143	0.0428531
		0.538	0.5425	0.0045	0.00133531	0.00133531	1.50916	0.0150916	0.0884806
		0.539	0.543	0.004	0.00118694	0.00118694	1.50916	0.0150916	0.0786494
	NaCl	0.865	0.8705	0.0055	0.00163205	0.00163205	1.39194	0.0139194	0.11725	0.142831	0.022561
		0.868	0.8755	0.0075	0.00222552	0.00222552	1.39194	0.0139194	0.159886			0.28254
		0.871	0.8781	0.0071	0.00210682	0.00210682	1.39194	0.0139194	0.151359
	Manitol	0.841	0.8469	0.0059	0.00175074	0.00175074	1.53846	0.0153846	0.113798	0.115084	0.00589253
		0.843	0.8487	0.0057	0.00169139	0.00169139	1.53846	0.0153846	0.109941			0.794838
		0.843	0.8493	0.0063	0.00186944	0.00186944	1.53846	0.0153846	0.121513
	Heat	0.843	0.8447	0.0017	0.000504451	0.000504451	1.15385	0.0115385	0.0437191	0.0514342	0.00771513
		0.851	0.8533	0.0023	0.000682493	0.000682493	1.15385	0.0115385	0.0591494			0.0870838
		0.852	0.854	0.002	0.000593472	0.000593472	1.15385	0.0115385	0.0514342
	Cold	0.84	0.8448	0.0048	0.00142433	0.00142433	1.0989	0.010989	0.129614	0.126014	0.00623606
		0.841	0.8458	0.0048	0.00142433	0.00142433	1.0989	0.010989	0.129614			0.514245
		0.841	0.8454	0.0044	0.00130564	0.00130564	1.0989	0.010989	0.118813
	Drought	0.84	0.8414	0.0014	0.00041543	0.00041543	1.42491	0.0142491	0.0291549	0.034014	0.00841629
		0.841	0.8424	0.0014	0.00041543	0.00041543	1.42491	0.0142491	0.0291549			0.042389
		0.842	0.8441	0.0021	0.000623145	0.000623145	1.42491	0.0142491	0.0437323
			Time point		Absorbance	Amount of protein in ug/ul	Amount of protein in ug/10ul	Amount of protein in mg/10ul
			0 Hour	Control	0.41	1.50183	15.0183	0.0150183
			6 Hours	Control	0.281	1.0293	10.293	0.010293
				Salt	0.175	0.641026	6.41026	0.00641026
				Mannitol	0.185	0.677656	6.77656	0.00677656
				heat	0.357	1.30769	13.0769	0.0130769
				cold	0.315	1.15385	11.5385	0.0115385
				drought	0.3	1.0989	10.989	0.010989
			12 Hour	Control	0.359	1.31502	13.1502	0.0131502
				Salt	0.328	1.20147	12.0147	0.0120147
				Mannitol	0.177	0.648352	6.48352	0.00648352
				heat	0.322	1.17949	11.7949	0.0117949
				cold	0.27	0.989011	9.89011	0.00989011
				drought	0.316	1.15751	11.5751	0.0115751
			24 Hour	Control	0.412	1.50916	15.0916	0.0150916
				Salt	0.389	1.42491	14.2491	0.0142491
				Mannitol	0.38	1.39194	13.9194	0.0139194
				heat	0.42	1.53846	15.3846	0.0153846
				cold	0.4	1.4652	14.652	0.014652
				drought	0.42	1.53846	15.3846	0.0153846

## Sheet: GLYII activity
S7 Table. Raw data for total GLYI and GLYII enzyme activity.
Time		Time (min)	Absorbance	delta Absorbance	Activity (mM/ml)	Amount (μmol)	Protein (μg)	Protein (mg)	Enzyme Activity (μmol/mg of total protein)	Average	std	t-test
0h	Control	0.55	0.5477	0.0023	0.000682493	0.000682493	1.50183	0.0150183	0.045444	0.0513715	0.00712395
		0.464	0.4615	0.0025	0.00074184	0.00074184	1.50183	0.0150183	0.0493957
		0.367	0.364	0.003	0.000890208	0.000890208	1.50183	0.0150183	0.0592748
6h	Control	0.451	0.4496	0.0014	0.00041543	0.00041543	1.0293	0.010293	0.0403603	0.048048	0.0109144
		0.45	0.4479	0.0021	0.000623145	0.000623145	1.0293	0.010293	0.0605405
		0.448	0.4465	0.0015	0.000445104	0.000445104	1.0293	0.010293	0.0432432
	NaCl	0.518	0.515	0.003	0.000890208	0.000890208	0.641026	0.00641026	0.138872	0.108012	0.026726
		0.515	0.513	0.002	0.000593472	0.000593472	0.641026	0.00641026	0.0925816			0.0228052			Average	Std
		0.513	0.511	0.002	0.000593472	0.000593472	0.641026	0.00641026	0.0925816					Control	0.0513715	0.00712395
	Manitol	0.587	0.5845	0.0025	0.00074184	0.00074184	0.677656	0.00677656	0.109471	0.124068	0.0252814			Control	0.048048	0.0109144
		0.547	0.5435	0.0035	0.00103858	0.00103858	0.677656	0.00677656	0.15326			0.00876517		Salt	0.108012	0.026726
		0.534	0.5315	0.0025	0.00074184	0.00074184	0.677656	0.00677656	0.109471					Osmotic	0.124068	0.0252814
	Heat	0.607	0.603	0.004	0.00118694	0.00118694	1.30769	0.0130769	0.0907663	0.0832024	0.013101			Heat	0.0832024	0.013101
		0.611	0.607	0.004	0.00118694	0.00118694	1.30769	0.0130769	0.0907663			0.0233577		Cold	0.0514342	0
		0.612	0.609	0.003	0.000890208	0.000890208	1.30769	0.0130769	0.0680747					Drought	0.045905	0.00714431
	Cold	0.523	0.521	0.002	0.000593472	0.000593472	1.15385	0.0115385	0.0514342	0.0514342	0			Control	0.052652	0.013028
		0.523	0.521	0.002	0.000593472	0.000593472	1.15385	0.0115385	0.0514342			0.619509		Salt	0.0905588	0.00712966
		0.521	0.519	0.002	0.000593472	0.000593472	1.15385	0.0115385	0.0514342					Osmotic	0.109471	0.037922
	Drought	0.51	0.5084	0.0016	0.000474777	0.000474777	1.0989	0.010989	0.0432047	0.045905	0.00714431			Heat	0.0602342	0.0149041
		0.5	0.498	0.002	0.000593472	0.000593472	1.0989	0.010989	0.0540059			0.79012		Cold	0.0500055	0.00866121
		0.497	0.4955	0.0015	0.000445104	0.000445104	1.0989	0.010989	0.0405044					Drought	0.0341795	0.00533628
12h	Control	0.532	0.53	0.002	0.000593472	0.000593472	1.31502	0.0131502	0.0451303	0.052652	0.013028			Control	0.0497198	0.0107647
		0.531	0.528	0.003	0.000890208	0.000890208	1.31502	0.0131502	0.0676955					Salt	0.0781665	0.0183798
		0.527	0.525	0.002	0.000593472	0.000593472	1.31502	0.0131502	0.0451303					Osmotic	0.0777943	0.00869737
	NaCl	0.674	0.6705	0.0035	0.00103858	0.00103858	1.20146	0.0120146	0.0864425	0.0905588	0.00712966			Heat	0.0428619	0.0148478
		0.673	0.6695	0.0035	0.00103858	0.00103858	1.20146	0.0120146	0.0864425			0.0115026		Cold	0.0630069	0.0412477
		0.673	0.669	0.004	0.00118694	0.00118694	1.20146	0.0120146	0.0987914					Drought	0.0349708	0.0121142
	Manitol	0.688	0.685	0.003	0.000890208	0.000890208	0.677656	0.00677656	0.131366	0.109471	0.037922
		0.688	0.6865	0.0015	0.000445104	0.000445104	0.677656	0.00677656	0.0656829			0.0701146
		0.687	0.684	0.003	0.000890208	0.000890208	0.677656	0.00677656	0.131366
	Heat	0.665	0.663	0.002	0.000593472	0.000593472	1.14949	0.0114949	0.0516293	0.0602342	0.0149041
		0.663	0.661	0.002	0.000593472	0.000593472	1.14949	0.0114949	0.0516293			0.543346
		0.661	0.658	0.003	0.000890208	0.000890208	1.14949	0.0114949	0.0774439
	Cold	0.612	0.6105	0.0015	0.000445104	0.000445104	0.989011	0.00989011	0.0450049	0.0500055	0.00866121
		0.611	0.6095	0.0015	0.000445104	0.000445104	0.989011	0.00989011	0.0450049			0.784087
		0.61	0.608	0.002	0.000593472	0.000593472	0.989011	0.00989011	0.0600066
	Drought	0.533	0.5319	0.0011	0.000326409	0.000326409	1.15756	0.0115756	0.0281981	0.0341795	0.00533628
		0.531	0.5296	0.0014	0.00041543	0.00041543	1.15756	0.0115756	0.0358885			0.0854785
		0.528	0.5265	0.0015	0.000445104	0.000445104	1.15756	0.0115756	0.038452
24h	Control	0.53	0.528	0.002	0.000593472	0.000593472	1.59151	0.0159151	0.0372899	0.0497198	0.0107647
		0.528	0.525	0.003	0.000890208	0.000890208	1.59151	0.0159151	0.0559348
		0.525	0.522	0.003	0.000890208	0.000890208	1.59151	0.0159151	0.0559348
	NaCl	0.777	0.7741	0.0029	0.000860534	0.000860534	1.39194	0.0139194	0.0618226	0.0781665	0.0183798
		0.775	0.7715	0.0035	0.00103858	0.00103858	1.39194	0.0139194	0.0746135			0.0817462
		0.774	0.7694	0.0046	0.00136499	0.00136499	1.39194	0.0139194	0.0980634
	Manitol	0.779	0.7745	0.0045	0.00133531	0.00133531	1.53846	0.0153846	0.0867953	0.0777943	0.00869737
		0.779	0.7754	0.0036	0.00106825	0.00106825	1.53846	0.0153846	0.0694362			0.02459
		0.778	0.774	0.004	0.00118694	0.00118694	1.53846	0.0153846	0.0771513
	Heat	0.762	0.76	0.002	0.000593472	0.000593472	1.15385	0.0115385	0.0514342	0.0428619	0.0148478
		0.76	0.759	0.001	0.000296736	0.000296736	1.15385	0.0115385	0.0257171			0.552481
		0.759	0.757	0.002	0.000593472	0.000593472	1.15385	0.0115385	0.0514342
	Cold	0.675	0.671	0.004	0.00118694	0.00118694	1.0989	0.010989	0.108012	0.0630069	0.0412477
		0.671	0.67	0.001	0.000296736	0.000296736	1.0989	0.010989	0.0270029			0.617945
		0.67	0.668	0.002	0.000593472	0.000593472	1.0989	0.010989	0.0540059
	Drought	0.781	0.779	0.002	0.000593472	0.000593472	1.41421	0.0141421	0.0419649	0.0349708	0.0121142
		0.779	0.777	0.002	0.000593472	0.000593472	1.41421	0.0141421	0.0419649			0.190076
		0.777	0.776	0.001	0.000296736	0.000296736	1.41421	0.0141421	0.0209825
		Time point		Absorbance	Amount of protein in ug/ul	Amount of protein in ug/10ul	Amount of protein in mg/10ul
		0 Hour	Control	0.41	1.50183	15.0183	0.0150183
		6 Hours	Control	0.281	1.0293	10.293	0.010293
			Salt	0.175	0.641026	6.41026	0.00641026
			Mannitol	0.185	0.677656	6.77656	0.00677656
			heat	0.357	1.30769	13.0769	0.0130769
			cold	0.315	1.15385	11.5385	0.0115385
			drought	0.3	1.0989	10.989	0.010989
		12 Hour	Control	0.359	1.31502	13.1502	0.0131502
			Salt	0.328	1.20147	12.0147	0.0120147
			Mannitol	0.177	0.648352	6.48352	0.00648352
			heat	0.322	1.17949	11.7949	0.0117949
			cold	0.27	0.989011	9.89011	0.00989011
			drought	0.316	1.15751	11.5751	0.0115751
		24 Hour	Control	0.412	1.50916	15.0916	0.0150916
			Salt	0.389	1.42491	14.2491	0.0142491
			Mannitol	0.38	1.39194	13.9194	0.0139194
			heat	0.42	1.53846	15.3846	0.0153846
			cold	0.4	1.4652	14.652	0.014652
			drought	0.42	1.53846	15.3846	0.0153846
